# Supplementary material for: An Abscopal Effect on Lung Metastases in Canine Mammary Cancer Patients Induced by Neoadjuvant Intratumoral Immunotherapy with Cowpea Mosaic Virus Nanoparticles and Anti-Canine PD-1
Source: Cells. 2024 Sep 3;13(17):1478. doi: 10.3390/cells13171478 (PMC11394642; doi:10.3390/cells13171478)
Supplement: Supplementary file 1 [file cells-13-01478-s001.zip]

Archive with 1 entries (1 files):
- cells-3121134-supplementary.pdf
